# Supplementary material for: Apalutamide Prevents SARS-CoV-2 Infection in Lung Epithelial Cells and in Human Nasal Epithelial Cells
Source: Int J Mol Sci. 2023 Feb 7;24(4):3288. doi: 10.3390/ijms24043288 (PMC9961850; doi:10.3390/ijms24043288)
Supplement: Supplementary file 1 [file ijms-24-03288-s001.zip]

Archive with 1 entries (1 files):
- ijms-2112049-supplementary.pdf
